# Supplementary material for: Proton Beam Therapy for Treatment-Naïve Hepatocellular Carcinoma and Prognostic Significance of Albumin-Bilirubin (ALBI) Grade
Source: Cancers (Basel). 2022 Sep 13;14(18):4445. doi: 10.3390/cancers14184445 (PMC9497120; doi:10.3390/cancers14184445)
Supplement: Supplementary file 1 [file cancers-14-04445-s001.zip]

Archive with 1 entries (1 files):
- cancers-1870256-supplementary.pdf
